# Supplementary material for: The Human Soluble NKG2D Ligand Differentially Impacts Tumorigenicity and Progression in Temporal and Model-Dependent Modes
Source: Biomedicines. 2024 Jan 16;12(1):196. doi: 10.3390/biomedicines12010196 (PMC10812945; doi:10.3390/biomedicines12010196)
Supplement: Supplementary file 1 [file biomedicines-12-00196-s001.zip]

Archive with 1 entries (1 files):
- biomedicines-2736238-supplementary.pptx
